# Supplementary material for: Selection and transmission of the gut microbiome alone can shift mammalian behavior
Source: Nat Commun. 2025 Oct 27;16:9482. doi: 10.1038/s41467-025-65368-w (PMC12559214; doi:10.1038/s41467-025-65368-w)
Supplement: Supplementary file 3 — Supplementary Data [file 41467_2025_65368_MOESM3_ESM.xlsx]

## Sheet: Suppl Data 1
Supplementary Data 1. Mean trait values for wild-derived mouse donors and germ-free laboratory mouse recipients.
Traits	SAR donor	MAN donor	Proportional difference (SAR - MAN / MAN)	Wilcoxon test		Likelihood ratio test*			SAR recipient	MAN recipient	Proportional difference (NY-BR / BR)	Wilcoxon test		Likelihood ratio test*		Phenocopy?**
				uncorrected p-value	FDR corrected p-value	uncorrected p-value	FDR corrected p-value					uncorrected p-value	FDR corrected p-value	uncorrected p-value	FDR corrected p-value
Body weight (g)	18.18	15.77	0.152822	0.002847	0.00448	0.003878	0.01248		25.12	24.26	0.0354493	0.0822	0.210286	0.3028	0.654546	yes
Fat mass (g)	3.09	2.01	0.537313	0.0001028	0.000384	0.00249	0.01		1.45	1.38	0.0507246	0.49647	0.652308	0.935	0.94	yes
Lean mass (g)	14.47	13.43	0.0774386	0.0356	0.0411429	0.06628	0.088		22.93	22.51	0.0186584	0.53203	0.652308	0.4247	0.654546	yes
Water mass (g)	12.94	11.94	0.0837521	0.02698	0.0344615	0.02754	0.0497778		20.25	19.76	0.0247976	0.37881	0.608	0.4519	0.654546	yes
Body length (mm)	90.4	86.96	0.0395584	0.05968	0.064	0.04468	0.072		99.67	98.52	0.0116728	0.15683	0.32	0.3134	0.654546	yes
Tail length (mm)	79.3	84.96	-0.0666196	0.00083	0.00166	0.0003291	0.00176		89.96	87.6	0.0269406	0.00119	0.0192	0.001751	0.0288	no
Ear length (mm)	12.72	13.65	-0.0681319	0.00012	0.000384	0.0001073	0.00176		13.16	13	0.0123077	0.23095	0.408889	0.9086	0.94	no
Hind foot length (mm)	19.38	18.55	0.0447439	0.00052	0.00125714	0.0002599	0.00176		19.57	19.38	0.00980392	0.04505	0.18	0.6552	0.7488	yes
Small intestine (mm)	295.6	241.07	0.2262	0.00055	0.00125714	0.01665	0.0388571		311.92	304.25	0.0252095	0.52781	0.652308	0.5644	0.7488	yes
Cecum (mm)	24.67	18.82	0.31084	0.0014	0.00248889	0.3976	0.4		30.23	29.21	0.0349195	0.86762	0.87	0.4121	0.654546	yes
Large intestine (mm)	66.7	60.86	0.0959579	0.02756	0.0344615	0.05348	0.0770909		68.23	68.33	-0.00146349	0.83028	0.87	0.4456	0.654546	no
Energy expenditure (kcal/hr/g)	0.0214824	0.0171402	0.253331	0.000118	0.000384	0.1458	0.171429		0.0203449	0.0194956	0.043564	0.069957	0.210286	0.09174	0.2944	yes
Food intake (g/g)	0.139987	0.0986979	0.418338	0.104	0.1	0.1467	0.171429		0.160611	0.15415	0.0419115	0.68928	0.788571	0.652	0.7488	yes
Water intake (g/g)	0.164726	0.0892119	0.846456	0.00812	0.0117818	0.309	0.330667		0.211493	0.183117	0.154957	0.09189	0.210286	0.03061	0.196	yes
All activity (m/24hr)	348	106.7	2.26148	6.25e-06	5.04e-05	0.02113	0.042		368	325.9	0.129181	0.02967	0.165333	0.04753	0.196	yes
Distance traveled (m/24hr)	304.4	82.5	2.6897	6.25e-06	5.04e-05	0.007153	0.0192		303.4	265	0.144906	0.03132	0.165333	0.04897	0.196	yes
* Likelihood ratio test p-values are comparing two mixed models with and without the information on treatment (SAR vs MAN). Full model: Trait ~ Treatment + Body weight at weaning + (1 | Batch). Partial model: Trait ~ Body weight at weaning + (1 | Batch).
** "Yes" when the direction of mean values are consistent between donors and recipients. "No" when the direction is inconsistent. Bolded when the uncorrected p-value < 0.05 based on Likelihood ratio test.
All tests two-sided.

## Sheet: Suppl Data 2
Supplementary Data 2. Median alpha-diversity measurements and pairwise Wilcoxon rank sum test
Alpha-diversity	Median					Wilcoxon rank sum test p-values
	MAN-donors (n = 14)	SAR-donors (n = 10)	MAN-recipients (n = 24)	SAR-recipients (n = 26)		MAN-donors vs SAR-donors	MAN-recipients vs SAR-recipients	MAN vs SAR	Donor vs Recipient
observed features	991	1163	1197	1077		0.291896	0.312577	0.98006	0.8799
Shannon Index	6.51949	6.64247	6.39085	6.49082		0.127908	0.969021	0.617192	0.025123
Faith PD	167.953	194.055	189.166	167.493		0.379775	0.49673	0.968104	0.68457
All tests two-sided.

## Sheet: Suppl Data 3
Supplementary Data 3. Diversity metrics and statistics
Beta-diversity metrics	PERMANOVA
	pseudo-F	p-value
Bray-Curtis dissimilarity	15.47	p < 0.001
unweighted Unifrac distance	5.19	p < 0.001
weighted Unifrac distance	9.93	p < 0.001

## Sheet: Suppl Data 4
Supplementary Data 4. Likelihood ratio test and Wilcoxon test results
Comparisons			Full model*		Partial model*		Log likelihood ratio p-value	Wilcoxon rank sum test p-value (raw)	Wilcoxon rank sum test p-value (residuals)
			Log likelihood	AICc	Log likelihood	AICc
Control line (changes from N0)	C_N0	C_N1	-79.282	169.675	-79.532	167.792	0.4789	0.4102	0.3695
	C_N0	C_N2	-83.254	177.619	-83.86	176.447	0.2709	0.7916	0.5371
	C_N0	C_N3	-83.361	177.813	-84.313	177.341	0.1676	0.3617	0.4774
	C_N0	C_N4	-77.282	165.655	-78.518	165.751	0.1159	0.8691	0.5516
Selection line (changes from N0)	T_N0	T_N1	-85.116	181.322	-85.549	179.813	0.3517	0.7911	0.3547
	T_N0	T_N2	-86.536	184.163	-86.714	182.143	0.5505	0.8132	0.2847
	T_N0	T_N3	-82.433	175.958	-84.058	176.83	0.07146	0.1606	0.01687
	T_N0	T_N4	-80.034	171.139	-83.39	175.482	0.009569	0.3231	0.05778
Control vs Selection line (between control and selection)	C_N0	T_N0	-78.721	168.574	-78.254	165.25	0.334	0.8863	0.69
	C_N1	T_N1	-84.332	179.735	-85.06	178.823	0.2274	0.1327	0.152
	C_N2	T_N2	-88.124	187.319	-87.618	183.937	0.3143	0.9777	0.911
	C_N3	T_N3	-88.198	187.449	-87.682	184.054	0.3096	0.2645	0.3852
	C_N4	T_N4	-75.499	162.033	-74.733	158.143	0.2157	0.4427	0.7338
*Full_model = lmer(distance traveled ~ comparisons + body weight + (1|Batch))
*Partial_model = lmer(distance traveled ~ body weight + (1|Batch))
All tests two-sided.

## Sheet: Suppl Data 5
Supplementary Data 5. Wilcoxon test results on alpha diversity measurements
Data	Variable 1	Variable 2	Wilcoxon rank sum test
	Control line	Selection line	p-value	q-value
Shannon entropy	N0	N0	0.06655	0.149737
	N1	N1	0.7039	0.826317
	N2	N2	0.4513	0.609255
	N3	N3	0.956144	0.956144
	N4	N4	0.07727	0.158652
	N0	N1	0.00649034	0.0219049
	N0	N2	0.000395697	0.00178064
	N0	N3	0.0390527	0.0960464
	N0	N4	1.84681e-05	9.99e-05
Observed features	N0	N0	0.3383	0.480742
	N1	N1	0.0859114	0.158652
	N2	N2	0.8449	0.94804
	N3	N3	0.209982	0.314972
	N4	N4	0.209982	0.314972
	N0	N1	5.65338e-10	3.81375e-09
	N0	N2	1.731e-12	2.3355e-11
	N0	N3	6.543e-12	5.886e-11
	N0	N4	2.05016e-13	5.535e-12
Faith PD	N0	N0	0.08814	0.158652
	N1	N1	0.877815	0.94804
	N2	N2	0.510832	0.656784
	N3	N3	0.9402	0.956144
	N4	N4	0.1294	0.218362
	N0	N1	0.03913	0.0960464
	N0	N2	0.0257345	0.0772036
	N0	N3	0.617459	0.757791
	N0	N4	0.00215013	0.00829336
All tests two-sided.

## Sheet: Suppl Data 6
Supplementary Data 6. Pairwise PERMANOVA results on Bray-Curtis dissimilarity.
Group 1	Group 2	Sample size	Permutations	pseudo-F	p-value	q-value
N0_C	N0_T	60	999	1.06913	0.351	0.358977
N0_C	N1_C	61	999	2.94911	0.001	0.00214286
N0_C	N1_T	62	999	5.03187	0.001	0.00214286
N0_C	N2_C	61	999	8.32184	0.001	0.00214286
N0_C	N2_T	61	999	6.57348	0.001	0.00214286
N0_C	N3_C	62	999	14.7631	0.001	0.00214286
N0_C	N3_T	61	999	7.99747	0.001	0.00214286
N0_C	N4_C	62	999	13.6844	0.001	0.00214286
N0_C	N4_T	61	999	10.5299	0.001	0.00214286
N0_T	N1_C	61	999	2.73157	0.004	0.00692308
N0_T	N1_T	62	999	3.47414	0.002	0.00391304
N0_T	N2_C	61	999	8.46034	0.001	0.00214286
N0_T	N2_T	61	999	6.47152	0.001	0.00214286
N0_T	N3_C	62	999	16.5535	0.001	0.00214286
N0_T	N3_T	61	999	8.71585	0.001	0.00214286
N0_T	N4_C	62	999	13.8832	0.001	0.00214286
N0_T	N4_T	61	999	11.3824	0.001	0.00214286
N1_C	N1_T	63	999	1.2747	0.204	0.218571
N1_C	N2_C	62	999	2.669	0.005	0.00803571
N1_C	N2_T	62	999	2.23894	0.024	0.03
N1_C	N3_C	63	999	9.32434	0.001	0.00214286
N1_C	N3_T	62	999	4.18284	0.001	0.00214286
N1_C	N4_C	63	999	7.50169	0.001	0.00214286
N1_C	N4_T	62	999	6.09429	0.001	0.00214286
N1_T	N2_C	63	999	3.96666	0.005	0.00803571
N1_T	N2_T	63	999	2.52624	0.029	0.0343421
N1_T	N3_C	64	999	12.4837	0.001	0.00214286
N1_T	N3_T	63	999	5.9111	0.002	0.00391304
N1_T	N4_C	64	999	9.86295	0.001	0.00214286
N1_T	N4_T	63	999	8.48642	0.001	0.00214286
N2_C	N2_T	62	999	0.756149	0.66	0.66
N2_C	N3_C	63	999	3.5281	0.004	0.00692308
N2_C	N3_T	62	999	1.82141	0.08	0.0923077
N2_C	N4_C	63	999	3.11072	0.006	0.00870968
N2_C	N4_T	62	999	3.0897	0.006	0.00870968
N2_T	N3_C	63	999	4.07386	0.003	0.005625
N2_T	N3_T	62	999	1.36854	0.184	0.201951
N2_T	N4_C	63	999	3.06188	0.006	0.00870968
N2_T	N4_T	62	999	2.77447	0.017	0.0225
N3_C	N3_T	63	999	2.10322	0.029	0.0343421
N3_C	N4_C	64	999	1.72355	0.084	0.0945
N3_C	N4_T	63	999	2.44372	0.017	0.0225
N3_T	N4_C	63	999	2.3968	0.019	0.0244286
N3_T	N4_T	62	999	1.18953	0.265	0.277326
N4_C	N4_T	63	999	2.46243	0.014	0.0196875

## Sheet: Suppl Data 7
Supplementary Data 7. Coefficients of the nearest balance associated with rounds of transfer, Genus level, Kraken/Bracken profiling
Taxon	Taxon coefficient	Reproducibility	Family
Gallibacteroides	0.658939	1	CHK158-818
DSM-108975	0.601403	1	Rikenellaceae
Mobilitalea	0.317728	1	Lachnospiraceae
Kineothrix	0.301843	1	Lachnospiraceae
Alistipes	0.274044	1	Rikenellaceae
Alistipes_A	0.273385	1	Rikenellaceae
Ligilactobacillus	0.271875	1	Lactobacillaceae
UBA5026	0.25857	1	UBA660
MGBC114079	0.240974	1	CAG-274
Cuneatibacter	0.224349	1	Lachnospiraceae
CAG-56	0.209259	1	Lachnospiraceae
Merdisoma	0.208732	1	Lachnospiraceae
Tidjanibacter	0.207571	1	Rikenellaceae
UBA3282	0.203636	1	Lachnospiraceae
RGIG3002	0.198857	1	Lachnospiraceae
Velocimicrobium	0.196575	1	Lachnospiraceae
Escherichia	0.16525	0.9	Enterobacteriaceae
NSJ-51	0.164931	1	Oscillospiraceae
Ruminococcus	0.162441	1	Ruminococcaceae
Lachnoclostridium_B	0.162317	0.99	Lachnospiraceae
Eubacterium_F	0.158766	1	Lachnospiraceae
Paralachnospira	0.158139	1	Lachnospiraceae
CAG-873	0.154738	0.99	Muribaculaceae
Eubacterium_J	0.146481	0.91	Lachnospiraceae
C-19	0.145068	0.99	Erysipelotrichaceae
Copromonas	0.135505	0.96	Lachnospiraceae
MGBC136627	0.128601	0.91	Lachnospiraceae
CAG-485	-0.21732	0.95	Muribaculaceae
UBA3263	-0.223099	0.88	Muribaculaceae
Phascolarctobacterium_A	-0.22491	0.81	Acidaminococcaceae
Butyribacter	-0.236256	0.91	Lachnospiraceae
Lactobacillus	-0.241275	0.87	Lactobacillaceae
Phil12	-0.246968	1	P3
Bacteroides	-0.275525	1	Bacteroidaceae
UMGS1071	-0.276307	0.96	Acutalibacteraceae
Bilophila	-0.288802	0.88	Desulfovibrionaceae
Duncaniella	-0.290621	1	Muribaculaceae
MGBC162267	-0.298277	0.99	UBA660
MGBC163016	-0.330319	0.99	Eggerthellaceae
Desulfovibrio	-0.364371	0.97	Desulfovibrionaceae
D16-63	-0.371868	1	Eggerthellaceae
Paramuribaculum	-0.404569	1	Muribaculaceae
CAG-83	-0.407467	1	Oscillospiraceae
Cryptobacteroides	-0.418999	1	UBA932
DUUS01	-0.469385	1	UBA660
Butyricimonas	-0.505694	1	Marinifilaceae
QWKK01	-0.595221	1	Eggerthellaceae

## Sheet: Suppl Data 8
Supplementary Data 8. Coefficients of the nearest balance associated with rounds of transfer in the Selection group, Genus level, Kraken/Bracken profiling
Taxon	Taxon coefficient	Reproducibility	Family
DSM-108975	0.392268	1	Rikenellaceae
Gallibacteroides	0.391401	1	CHK158-818
Lactobacillus	0.297241	0.99	Lactobacillaceae
CAG-56	0.295943	1	Lachnospiraceae
Limosilactobacillus	0.287549	1	Lactobacillaceae
Cuneatibacter	0.252014	1	Lachnospiraceae
UBA5026	0.242052	1	UBA660
Merdisoma	0.236871	1	Lachnospiraceae
UBA3282	0.23324	1	Lachnospiraceae
Ligilactobacillus	0.217823	1	Lactobacillaceae
RGIG3002	0.213899	1	Lachnospiraceae
Alistipes	0.212352	1	Rikenellaceae
Kineothrix	0.209314	1	Lachnospiraceae
Velocimicrobium	0.206023	1	Lachnospiraceae
Lachnospira	0.200633	1	Lachnospiraceae
Lachnoclostridium_B	0.192068	1	Lachnospiraceae
Copromonas	0.185736	1	Lachnospiraceae
MGBC136627	0.178022	1	Lachnospiraceae
Eubacterium_F	0.173197	1	Lachnospiraceae
Mediterraneibacter	0.171453	0.8	Lachnospiraceae
Choladocola	0.168388	1	Lachnospiraceae
Acetatifactor	0.161878	0.99	Lachnospiraceae
Tidjanibacter	0.161488	1	Rikenellaceae
Eubacterium_J	0.160606	0.99	Lachnospiraceae
C-19	0.149187	1	Erysipelotrichaceae
CAG-873	0.148123	1	Muribaculaceae
MD308	0.140688	1	Lachnospiraceae
Ruminococcus	0.139811	1	Ruminococcaceae
MGBC122484	0.138574	0.86	RUG14156
MGBC165282	0.136918	0.98	Lachnospiraceae
Roseburia	0.136618	1	Lachnospiraceae
CAG-317	0.131783	0.99	Lachnospiraceae
Paralachnospira	0.12746	0.97	Lachnospiraceae
MGBC114079	0.123172	0.85	CAG-274
C-53	0.105488	0.85	Lachnospiraceae
QXXE01	0.103886	0.81	Butyricicoccaceae
Paramuribaculum	-0.236644	0.93	Muribaculaceae
MGBC163016	-0.242982	0.8	Eggerthellaceae
MGBC162267	-0.244107	0.82	UBA660
CAG-1031	-0.245886	0.9	Muribaculaceae
Rikenella	-0.255075	0.9	Rikenellaceae
Desulfovibrio	-0.27719	0.84	Desulfovibrionaceae
Duncaniella	-0.326811	1	Muribaculaceae
CAG-485	-0.330083	1	Muribaculaceae
UBA3263	-0.34345	1	Muribaculaceae
UMGS1071	-0.365244	0.98	Acutalibacteraceae
Cryptobacteroides	-0.370501	1	UBA932
RGIG8745	-0.404589	1	Bacteroidaceae
Odoribacter	-0.438987	1	Marinifilaceae
DUUS01	-0.482666	1	UBA660
Bacteroides	-0.527954	1	Bacteroidaceae
Phascolarctobacterium_A	-0.600941	1	Acidaminococcaceae
M3	-0.722728	1	Muribaculaceae
Butyricimonas	-0.800838	1	Marinifilaceae

## Sheet: Suppl Data 9
Supplementary Data 9. Coefficients of the nearest balance associated with rounds of transfer in the Control group, Genus level, Kraken/Bracken profiling
Taxon	Taxon coefficient	Reproducibility	Family
Gallibacteroides	0.670932	1	CHK158-818
DSM-108975	0.584651	1	Rikenellaceae
Kineothrix	0.309281	1	Lachnospiraceae
Mobilitalea	0.296693	0.99	Lachnospiraceae
Alistipes_A	0.274002	1	Rikenellaceae
Alistipes	0.269852	1	Rikenellaceae
MGBC114079	0.256729	1	CAG-274
UBA5026	0.255955	1	UBA660
Ligilactobacillus	0.246563	1	Lactobacillaceae
Cuneatibacter	0.212368	1	Lachnospiraceae
Merdisoma	0.2104	1	Lachnospiraceae
CAG-56	0.20648	1	Lachnospiraceae
Tidjanibacter	0.19901	1	Rikenellaceae
RGIG3002	0.19495	1	Lachnospiraceae
UBA3282	0.193419	1	Lachnospiraceae
Velocimicrobium	0.183414	1	Lachnospiraceae
NSJ-51	0.178995	1	Oscillospiraceae
Ruminococcus	0.164689	1	Ruminococcaceae
Lachnoclostridium_B	0.160989	0.98	Lachnospiraceae
CAG-873	0.154214	1	Muribaculaceae
Eubacterium_F	0.150564	1	Lachnospiraceae
Paralachnospira	0.1493	1	Lachnospiraceae
Eubacterium_J	0.14177	0.93	Lachnospiraceae
C-19	0.138872	1	Erysipelotrichaceae
Copromonas	0.136412	0.98	Lachnospiraceae
MGBC136627	0.123372	0.9	Lachnospiraceae
CAG-1031	-0.189779	0.83	Muribaculaceae
Butyribacter	-0.204488	0.8	Lachnospiraceae
UBA3263	-0.216417	0.89	Muribaculaceae
CAG-485	-0.225959	0.98	Muribaculaceae
Bilophila	-0.227093	0.8	Desulfovibrionaceae
Phil12	-0.247243	0.95	P3
UMGS1071	-0.249994	0.95	Acutalibacteraceae
Bacteroides	-0.283248	1	Bacteroidaceae
Lactobacillus	-0.288071	0.96	Lactobacillaceae
Duncaniella	-0.315765	1	Muribaculaceae
MGBC162267	-0.319627	1	UBA660
Desulfovibrio	-0.332593	0.98	Desulfovibrionaceae
MGBC163016	-0.337385	1	Eggerthellaceae
D16-63	-0.344349	1	Eggerthellaceae
Cryptobacteroides	-0.393239	1	UBA932
CAG-83	-0.393365	1	Oscillospiraceae
Paramuribaculum	-0.40524	1	Muribaculaceae
Butyricimonas	-0.461361	1	Marinifilaceae
DUUS01	-0.48929	1	UBA660
QWKK01	-0.634091	1	Eggerthellaceae

## Sheet: Suppl Data 10
Supplementary Data 10. Coefficients of the nearest balance associated with the selection (interaction of rounds of transfer and treatment), Genus level, Kraken/Bracken profiling
Taxon	Taxon coefficient	Reproducibility	Family
QWKK01	0.541087	1	Eggerthellaceae
Lactobacillus	0.479792	1	Lactobacillaceae
Limosilactobacillus	0.206713	0.83	Lactobacillaceae
Butyribacter	0.178938	0.88	Lachnospiraceae
Paramuribaculum	0.175952	0.94	Muribaculaceae
D16-63	0.171184	0.81	Eggerthellaceae
X14-2	0.135707	0.83	Lachnospiraceae
Muribaculum	-0.19799	0.82	Muribaculaceae
DSM-108975	-0.23865	0.82	Rikenellaceae
Bacteroides	-0.257866	0.94	Bacteroidaceae
Butyricimonas	-0.260742	0.91	Marinifilaceae
Gallibacteroides	-0.270813	0.88	CHK158-818
Odoribacter	-0.33197	1	Marinifilaceae
Phascolarctobacterium_A	-0.34748	0.99	Acidaminococcaceae
RGIG8745	-0.432005	1	Bacteroidaceae
M3	-0.55683	1	Muribaculaceae

[truncated: 20 more sheets: Suppl Data 11, Suppl Data 12, Suppl Data 13, Suppl Data 14, Suppl Data 15, Suppl Data 16, Suppl Data 17, Suppl Data 18, Suppl Data 19, Suppl Data 20, Suppl Data 21, Suppl Data 22, Suppl Data 23, Suppl Data 24, Suppl Data 25, Suppl Data 26, Suppl Data 27, Suppl Data 28, Suppl Data 29, Suppl Data 30]
